# Supplementary material for: The characteristics of insoluble softwood substrates affect fungal morphology, secretome composition, and hydrolytic efficiency of enzymes produced by Trichoderma reesei
Source: Biotechnol Biofuels. 2021 Apr 26;14:105. doi: 10.1186/s13068-021-01955-5 (PMC8074412; doi:10.1186/s13068-021-01955-5)
Supplement: Supplementary file 2 — Additional file 2. Secretome raw data and substrate-dependent differences in protein abundancy. Data processing include the 10 most abundant proteins in each secretome, significant (log2>2) substrate-dependent changes in protein abundancy, and assignment of proteins to their CAZy families. [file 13068_2021_1955_MOESM2_ESM.xlsx]

## Sheet: Proteins_All
					Quantitative Value (Normalized Total Spectra)
#	Identified Proteins (234/242)	TRIRE2	kDa	CAZy	NBSK	LPP-STEX	LPP- ALK-OX
1	estExt_fgenesh5_pg.C_290113	123989	54 kDa	GH7	737.66	1360.2	1011.4
2	kg2.C_scaffold_3000002	72567	50 kDa	GH6	202.42	640	538.71
3	estExt_Genewise1.C_120020	49081	87 kDa	GH74	176.31	328.94	614.15
4	estExt_fgenesh5_pg.C_290118	123992	52 kDa	EXPN	318.84	232.52	263.02
5	estExt_fgenesh5_pg.C_60038	121127	87 kDa	GH3	513.34	67.095	3.8448
6	fgenesh1_pm.C_scaffold_1000219	1885	67 kDa	GH15	305.03	179.7	114.93
7	estExt_fgenesh5_pg.C_100226	122081	48 kDa	GH7	68.004	391.59	164.3
8	estExt_fgenesh5_pg.C_90034	121746	83 kDa	GH55	213.57	196.03	202.52
9	estExt_fgenesh1_pm.C_180019	22914	57 kDa	GH72	202.14	151.65	198.71
10	estExt_fgenesh5_pg.C_30013	120312	44 kDa	GH55	47.299	255.37	162.79
11	estExt_GeneWisePlus.C_10269	73638	33 kDa		102.66	183.58	178.54
12	kg2.C_scaffold_10000059	71532	44 kDa	GH71	183.31	120.93	150.49
13	estExt_fgenesh5_pg.C_270048	123818	24 kDa	GH11	161.42	93.888	175.74
14	gw1.11.503.1	39942	42 kDa	GH17	251.95	108.87	144.7
15	estExt_GeneWisePlus.C_60045	76672	78 kDa	GH3	60.167	148.41	176.14
16	e_gw1.23.74.1	68067	41 kDa		183.16	82.519	75.074
17	estExt_fgenesh5_pg.C_480011	124282	117 kDa	AA5	80.037	71.983	188.74
18	estExt_GeneWisePlus.C_11223	74156	43 kDa		154.34	77.827	83.133
19	estExt_fgenesh5_pg.C_100337	122127	20 kDa		165.39	126.77	56.651
20	e_gw1.2.255.1	55319	53 kDa	GH54	103.5	62.084	113.7
21	estExt_GeneWisePlus.C_460047	82633	56 kDa	GH72	134.74	61.323	66.279
22	e_gw1.31.20.1	69863	60 kDa		110.91	89.319	101.83
23	estExt_fgenesh5_pg.C_190214	123283	51 kDa	GH54	64.364	26.916	147.81
24	estExt_fgenesh5_pg.C_220028	123456	117 kDa	GH65	206.9	3.3645	0
25	e_gw1.1.1341.1	54242	80 kDa	GH55	99.201	57.197	99.523
26	e_gw1.3.372.1	56996	40 kDa	GH5	43.609	44.181	148.24
27	fgenesh5_pg.C_scaffold_29000119	111849	53 kDa	GH30	199.86	16.061	0
28	estExt_GeneWisePlus.C_11372	74223	25 kDa	GH11	87.089	91.337	59.79
29	e_gw1.42.21.1	70845	79 kDa	GH55	61.709	71.221	98.449
30	estExt_GeneWisePlus.C_40925	76155	48 kDa		69.167	72.302	78.856
31	estExt_fgenesh5_pg.C_370018	124175	40 kDa	GH64	9.05	60.243	77.718
32	e_gw1.28.211.1	69276	49 kDa	GH30	30.969	122.01	83.07
33	estExt_fgenesh5_pg.C_50250	120961	27 kDa	AA9	10.82	30.281	148.21
34	e_gw1.16.441.1	65406	29 kDa	GH16	24.674	84.432	78.919
35	estExt_GeneWisePlus.C_210026	80833	46 kDa	GH18	8.1151	101.06	106.04
36	estExt_fgenesh5_pg.C_50016	120873	67 kDa	GH71	12.64	78.269	65.878
37	estExt_fgenesh5_pg.C_190084	123232	25 kDa	GH12	3.9183	68.052	58.22
38	estExt_fgenesh5_pg.C_90019	121739	12 kDa		38.249	40.693	63.203
39	kg2.C_scaffold_3000067	72632	49 kDa	GH27	54.151	34.407	32.539
40	estExt_Genewise1.C_11181	44214	30 kDa	CE5	47.527	59.8	66.247
41	estExt_Genewise1.C_220234	51365	93 kDa		86.939	23.994	24.881
42	e_gw1.19.77.1	66792	36 kDa	GH17	70.659	40.817	39.028
43	e_gw1.14.346.1	64397	78 kDa		27.707	43.42	58.189
44	estExt_GeneWisePlus.C_80475	77579	42 kDa		39.084	38.975	35.615
45	estExt_GeneWisePlus.C_50020	76210	35 kDa	GH62	16.28	34.725	75.443
46	estExt_fgenesh5_pg.C_280132	123940	48 kDa	CE15	12.033	94.773	36.752
47	e_gw1.1.1008.1	54219	22 kDa	CE5	56.478	37.771	45.179
48	estExt_GeneWisePlus.C_10274	73643	36 kDa	AA9	14.132	43.42	59.326
49	estExt_GeneWisePlus.C_540005	82662	14 kDa	EXPN	68.561	26.916	45.917
50	estExt_fgenesh5_pg.C_70445	121475	76 kDa		5.7383	55.479	41.735
51	e_gw1.42.18.1	70840	10 kDa		26.494	87.478	29.863
52	estExt_fgenesh5_pg.C_320018	124051	59 kDa		82.792	0	0
53	estExt_fgenesh5_pg.C_190074	123226	77 kDa	GH37	25.28	37.134	26.419
54	e_gw1.28.19.1	69245	105 kDa	GH2	6.6234	49.706	52.437
55	e_gw1.69.4.1	71170	62 kDa		2.705	40.055	45.179
56	estExt_GeneWisePlus.C_250157	81517	154 kDa		19.87	41.897	28.726
57	estExt_fgenesh1_pm.C_50195	21960	69 kDa		45.429	41.897	3.8448
58	e_gw1.2.121.1	55733	87 kDa	GH92	8.7218	49.706	43.241
59	estExt_GeneWisePlus.C_330081	82235	99 kDa	GH31	76.905	3.3645	0
60	fgenesh5_pg.C_scaffold_23000032	110894	52 kDa	GH30	24.345	18.027	48.255
61	estExt_GeneWisePlus.C_50155	76266	45 kDa	GH16	31.854	8.2519	11.84
62	estExt_GeneWisePlus.C_210298	80980	39 kDa		37.314	38.09	24.481
63	estExt_GeneWisePlus.C_270210	81778	77 kDa		46.921	37.452	0
64	estExt_fgenesh5_pg.C_150014	122780	50 kDa	GH28	47.806	7.1716	8.0268
65	estExt_GeneWisePlus.C_220116	81070	55 kDa		21.969	22.914	13.41
66	estExt_fgenesh5_pg.C_250001	123659	33 kDa		47.249	13.139	12.641
67	estExt_fgenesh5_pg.C_300077	124016	82 kDa	GH36	15.295	31.804	27.957
68	fgenesh1_pm.C_scaffold_30000038	5836	102 kDa	GH2	11.148	44.943	13.778
69	fgenesh5_pg.C_scaffold_31000056	112018	25 kDa		43.002	21.267	0
70	estExt_fgenesh1_pm.C_180020	22915	64 kDa	AA3	30.084	28.12	13.009
71	fgenesh5_pg.C_scaffold_4000175	104797	85 kDa	GH3	10.263	28.882	37.89
72	e_gw1.30.36.1	69736	52 kDa	GH30	18.05	15.3	39.028
73	kg2.C_scaffold_28000022	72526	93 kDa	GH67	66.134	0	0
74	estExt_Genewise1.C_31037	45717	56 kDa	GH47	23.46	34.53	23.743
75	estExt_fgenesh5_pg.C_250133	123726	31 kDa	GH16	6.0167	43.42	43.61
76	estExt_fgenesh5_pg.C_10101	119568	24 kDa		15.345	21.391	19.93
77	gw1.22.113.1	32798	20 kDa		30.969	17.584	27.188
78	e_gw1.5.84.1	58802	85 kDa	GH95	38.199	0	34.846
79	fgenesh5_pg.C_scaffold_3000416	104461	37 kDa		43.002	22.029	8.7957
80	estExt_fgenesh1_pm.C_230018	23115	31 kDa	EXPN	18.935	13.901	41.703
81	e_gw1.35.94.1	70341	24 kDa	GH75	25.837	5.2062	24.881
82	estExt_GeneWisePlus.C_450028	82623	65 kDa		57.462	0	0
83	estExt_fgenesh5_pg.C_120123	122422	19 kDa		20.805	17.389	11.903
84	estExt_fgenesh5_pg.C_20480	120229	38 kDa	GH10	10.214	20.949	32.202
85	fgenesh5_pg.C_scaffold_6000182	105956	51 kDa	GH13	12.312	29.324	24.881
86	fgenesh1_pm.C_scaffold_11000030	4213	28 kDa		27.05	21.71	23.343
87	e_gw1.2.987.1	55887	39 kDa		7.23	13.901	11.872
88	e_gw1.41.6.1	70803	86 kDa		1.2133	43.42	22.205
89	fgenesh5_pg.C_scaffold_1000682	103049	38 kDa	GH28	22.525	7.4905	36.384
90	e_gw1.7.459.1	60489	21 kDa	CE5	8.7716	37.329	8.8273
91	estExt_GeneWisePlus.C_70055	76971	25 kDa		26.165	18.027	20.699
92	estExt_fgenesh1_pm.C_40061	21725	64 kDa	GH20	48.184	0	0
93	estExt_fgenesh5_pg.C_230066	123538	49 kDa	GH72	31.625	17.141	13.778
94	estExt_fgenesh5_pg.C_40485	120821	28 kDa		24.067	11.616	14.178
95	estExt_GeneWisePlus.C_140046	79448	21 kDa		27.329	23.87	18.761
96	e_gw1.16.447.1	65483	20 kDa		18.1	28.12	26.05
97	e_gw1.3.616.1	57098	88 kDa	GH92	5.7383	21.586	21.468
98	estExt_GeneWisePlus.C_10263	73632	31 kDa	CE5	65.856	48.307	55.913
99	estExt_GeneWisePlus.C_10057	73523	98 kDa		6.0167	21.71	30.232
100	fgenesh5_pg.C_scaffold_1000541	102908	21 kDa		15.624	20.506	29.863
101	fgenesh5_pg.C_scaffold_10000094	107704	27 kDa		6.6234	29.519	25.65
102	estExt_fgenesh5_pg.C_190118	123244	58 kDa		41.182	17.903	0
103	e_gw1.23.82.1	68064	36 kDa	GH43	15.673	11.616	27.988
104	estExt_fgenesh1_pm.C_70158	22129	39 kDa	AA11	11.148	11.616	24.512
105	gw1.2.425.1	31248	33 kDa		21.69	11.298	19.898
106	estExt_fgenesh5_pg.C_290049	123967	10 kDa		15.952	34.088	9.965
107	estExt_GeneWisePlus.C_20485	74807	44 kDa	GH76	2.705	21.71	29.463
108	kg2.C_scaffold_1000179	71394	52 kDa	GH79	10.542	0	36.752
109	estExt_GeneWisePlus.C_11310	74198	89 kDa	GH92	15.952	29.643	0
110	estExt_fgenesh5_pg.C_170136	123026	36 kDa		28.592	11.935	0
111	estExt_fgenesh1_pm.C_80103	22210	46 kDa		13.525	10.855	14.916
112	estExt_fgenesh5_pg.C_60052	121133	49 kDa		16.558	10.094	9.965
113	e_gw1.19.24.1	66616	70 kDa		8.1151	12.697	13.778
114	fgenesh5_pg.C_scaffold_30000054	111915	15 kDa		33.395	0	0
115	e_gw1.29.174.1	69650	53 kDa		31.854	5.6488	0
116	estExt_fgenesh5_pg.C_120255	122487	18 kDa		9.3284	7.4905	10.334
117	estExt_Genewise1.C_30504	45445	61 kDa		28.264	7.8093	0.76897
118	e_gw1.8.613.1	61293	59 kDa		24.952	0	0
119	estExt_GeneWisePlus.C_10262	73631	61 kDa		24.067	0	0.76897
120	estExt_fgenesh1_pm.C_290025	23346	67 kDa	GH20	25.28	1.5229	0
121	fgenesh5_pg.C_scaffold_13000009	108663	14 kDa		22.247	10.855	2.3069
122	fgenesh5_pg.C_scaffold_2000046	103458	24 kDa	GH25	0.60665	17.584	15.685
123	estExt_fgenesh5_pg.C_150066	122794	38 kDa		29.477	0	0
124	estExt_Genewise1.C_20918	45085	19 kDa		13.804	19.426	8.7957
125	estExt_Genewise1.C_50547	46597	166 kDa		17.444	4.1259	2.6756
126	fgenesh5_pg.C_scaffold_5000098	105313	168 kDa		20.755	3.3645	1.5379
127	fgenesh5_pg.C_scaffold_29000088	111818	40 kDa		25.837	0.76143	0
128	estExt_GeneWisePlus.C_10225	73604	67 kDa		5.4101	7.4905	12.609
129	e_gw1.15.304.1	65039	40 kDa		14.132	8.5707	7.6581
130	estExt_fgenesh5_pg.C_340018	124104	175 kDa		3.5901	0	0
131	estExt_fgenesh5_pg.C_70291	121418	39 kDa	CE16	17.165	0	0
132	fgenesh5_pg.C_scaffold_6000086	105860	36 kDa		13.525	6.729	11.103
133	estExt_GeneWisePlus.C_110315	78713	41 kDa	GH72	20.427	3.3645	8.427
134	fgenesh5_pg.C_scaffold_1000368	102735	57 kDa		8.1151	7.4905	14.916
135	estExt_fgenesh5_pg.C_10576	119805	21 kDa		9.6566	18.664	6.1201
136	e_gw1.17.138.1	66041	32 kDa	GH18	3.3117	3.3645	11.503
137	kg2.C_scaffold_7000065	73256	92 kDa	GH81	15.067	3.0457	1.5379
138	estExt_GeneWisePlus.C_110504	78828	61 kDa		0	21.834	0
139	e_gw1.6.3.1	59544	227 kDa		1.2133	0	0
140	kg2.C_scaffold_10000081	71554	51 kDa	GH5	13.247	0	8.427
141	estExt_fgenesh5_pg.C_170159	123039	22 kDa		4.8034	17.584	9.196
142	estExt_GeneWisePlus.C_11554	74282	83 kDa		12.083	1.5229	0.76897
143	e_gw1.5.640.1	58333	45 kDa		13.804	10.094	0.76897
144	estExt_GeneWisePlus.C_90343	77942	52 kDa	GH72	22.247	0	0
145	e_gw1.2.1117.1	55443	22 kDa		13.247	6.729	3.4446
146	fgenesh5_pg.C_scaffold_12000017	108398	21 kDa		2.705	0	0.76897
147	e_gw1.15.102.1	65162	38 kDa	GH18	0	10.094	5.3512
148	fgenesh5_pg.C_scaffold_31000040	112002	17 kDa		8.1151	10.094	8.427
149	fgenesh5_pg.C_scaffold_27000066	111495	12 kDa		6.9018	7.4905	13.778
150	fgenesh5_pg.C_scaffold_5000060	105275	51 kDa		11.427	0.76143	8.427
151	e_gw1.12.567.1	63526	18 kDa		5.1316	5.9676	10.334
152	estExt_fgenesh5_pg.C_90015	121735	94 kDa	GH3	1.2133	0	0.76897
153	e_gw1.4.695.1	58117	85 kDa	GH89	13.525	0	0
154	estExt_Genewise1.C_120332	49274	36 kDa	GH16	6.0167	4.8874	0
155	e_gw1.3.613.1	56418	83 kDa	GH55	15.624	0	0
157	kg2.C_scaffold_30000003	72704	68 kDa	GH27	2.705	7.9331	0
158	estExt_GeneWisePlus.C_60528	76887	48 kDa		4.8034	3.3645	5.3512
159	e_gw1.5.72.1	58450	85 kDa	GH3	10.214	0	10.334
160	estExt_GeneWisePlus.C_160157	79921	88 kDa	GH92	3.0333	9.7747	0
161	e_gw1.6.87.1	59391	68 kDa	GH27	6.9516	1.5229	0
162	e_gw1.7.436.1	59940	25 kDa		14.132	0	0
163	fgenesh5_pg.C_scaffold_3000232	104277	18 kDa		7.5085	2.6031	8.7957
165	fgenesh5_pg.C_scaffold_29000108	111838	71 kDa		10.542	0	0
166	e_gw1.6.269.1	59628	32 kDa	GH128	6.6234	2.6031	3.4446
167	estExt_GeneWisePlus.C_440029	82616	47 kDa	GH5	5.1316	1.8417	0
168	estExt_GeneWisePlus.C_70730	77299	99 kDa	GH2	7.5583	0	0
169	e_gw1.8.68.1	60635	89 kDa	GH92	0.60665	2.2843	3.0759
170	fgenesh5_pg.C_scaffold_7000376	106575	49 kDa	GH79	7.5583	0	0
171	e_gw1.53.16.1	71094	44 kDa		5.4101	8.2519	3.4446
172	estExt_GeneWisePlus.C_70315	77093	71 kDa		0	0	7.2578
173	estExt_GeneWisePlus.C_220006	81004	46 kDa		9.0002	0.76143	1.5379
174	estExt_fgenesh5_pg.C_100212	122076	51 kDa		9.3284	0	0.76897
175	estExt_Genewise1.C_11595	44366	66 kDa		0	10.855	0.76897
176	estExt_fgenesh5_pg.C_40418	120784	45 kDa		8.1151	0	0
177	estExt_GeneWisePlus.C_170350	80240	111 kDa	GH35	12.033	0	0
178	e_gw1.8.587.1	60784	61 kDa		3.5901	5.2062	4.9825
179	estExt_GeneWisePlus.C_250200	81541	35 kDa	GH128	4.8034	0.76143	4.9825
180	fgenesh5_pg.C_scaffold_13000018	108672	63 kDa	GH71	3.0333	0.76143	2.6756
181	e_gw1.10.137.1	62230	55 kDa		10.82	0	0
182	estExt_GeneWisePlus.C_70697	77284	35 kDa	GH12	15.017	0	0
183	estExt_Genewise1.C_10578	43873	35 kDa	GH18	0.60665	0.76143	6.1201
184	estExt_fgenesh5_pg.C_10726	119859	41 kDa	GH18	0	0	9.965
185	e_gw1.5.754.1	58239	39 kDa	GH16	4.8034	0.76143	3.4446
186	e_gw1.6.152.1	59508	55 kDa		1.2133	6.729	1.5379
187	estExt_fgenesh1_pm.C_100027	22386	24 kDa		0	4.1259	8.0268
188	fgenesh5_pg.C_scaffold_22000175	110862	44 kDa		7.8367	0.76143	0.76897
189	estExt_GeneWisePlus.C_60170	76700	63 kDa	GH17	3.3117	0	0.76897
190	gw1.9.544.1	39755	38 kDa	GH16	6.2952	0.76143	0
191	fgenesh5_pg.C_scaffold_10000240	107850	33 kDa		0	0	8.427
192	fgenesh5_pg.C_scaffold_1000133	102500	16 kDa		5.1316	0	0
193	fgenesh5_pg.C_scaffold_1000599	102966	21 kDa		10.214	0	0
194	kg2.C_scaffold_23000039	72379	97 kDa		4.8034	1.5229	3.4446
195	estExt_fgenesh5_pg.C_50325	120998	61 kDa		0	5.2062	0
196	e_gw1.5.55.1	58366	98 kDa		1.2133	0	0.76897
197	fgenesh5_pg.C_scaffold_30000004	111865	36 kDa		5.4101	0	0
198	gw1.5.938.1	43286	10 kDa		3.9183	0	2.6756
199	estExt_GeneWisePlus.C_150299	79807	56 kDa		1.4917	0	8.7957
200	estExt_GeneWisePlus.C_30106	75159	99 kDa		0	2.2843	0
201	fgenesh5_pg.C_scaffold_1000666	103033	26 kDa		0	0	7.6581
202	estExt_fgenesh5_pg.C_30165	120362	50 kDa		9.0002	0	0
203	e_gw1.35.52.1	70373	55 kDa	GH125	4.8034	0	0
204	fgenesh5_pg.C_scaffold_18000004	109907	21 kDa		2.0984	0	4.2135
205	estExt_fgenesh5_pg.C_40460	120803	43 kDa		1.2133	0.76143	2.6756
206	fgenesh5_pg.C_scaffold_6000070	105844	14 kDa		1.2133	0.76143	0.76897
207	fgenesh5_pg.C_scaffold_3000356	104401	19 kDa		0.60665	5.9676	0
208	estExt_Genewise1.C_170177	50390	72 kDa		1.2133	4.8874	0
209	fgenesh5_pg.C_scaffold_19000105	110220	72 kDa		0	0	1.5379
210	estExt_fgenesh5_pg.C_30468	120486	28 kDa		1.2133	0	0
211	e_gw1.53.15.1	71092	52 kDa		0.60665	6.4102	0
212	e_gw1.8.724.1	60949	42 kDa		5.7383	0	0
213	estExt_GeneWisePlus.C_10741	73897	26 kDa		0	0	1.5379
214	e_gw1.6.57.1	59665	82 kDa		1.82	0	0
215	fgenesh5_pg.C_scaffold_24000091	111103	118 kDa		2.4266	0	0
216	estExt_fgenesh5_pg.C_10970	119963	18 kDa		0.60665	4.1259	0.76897
217	fgenesh1_pm.C_scaffold_1000378	2044	66 kDa		5.1316	0	0
218	fgenesh5_pg.C_scaffold_19000166	110281	38 kDa	GH17	0	0	4.2135
219	estExt_GeneWisePlus.C_30919	75568	35 kDa		6.0167	0	0
220	fgenesh5_pg.C_scaffold_16000057	109473	27 kDa		3.3117	0	0
221	e_gw1.19.318.1	66843	36 kDa	GH16	1.2133	0	0
222	fgenesh5_pg.C_scaffold_6000210	105984	28 kDa		4.1968	0.76143	0.76897
223	fgenesh5_pg.C_scaffold_19000157	110272	29 kDa		0	0	5.3512
224	e_gw1.27.235.1	69061	42 kDa		3.9183	0	0
225	e_gw1.15.351.1	65156	36 kDa		0	3.3645	1.5379
226	e_gw1.7.769.1	59791	36 kDa	GH18	0	3.3645	0.76897
227	estExt_fgenesh5_pg.C_290079	123976	43 kDa		3.3117	0	0
228	estExt_fgenesh5_pg.C_170139	123029	16 kDa		0	3.3645	0
229	estExt_fgenesh5_pg.C_70492	121495	42 kDa		0	1.5229	0
230	e_gw1.20.269.1	66935	52 kDa		1.2133	0	0
231	e_gw1.1.670.1	53495	39 kDa		1.82	0	0
232	e_gw1.30.32.1	69811	53 kDa		1.2133	0	0
233	fgenesh1_pm.C_scaffold_3000002	2489	26 kDa		1.82	0	0
234	e_gw1.2.995.1	55886	34 kDa	GH16	1.2133	0	0

## Sheet: CAZymes_TOP10
The 10 most abundant CAZymes on each substrates
TRIRE2	Name	Cazy	Quantitative Value (Normalized Total Spectra)	Annotations, Genes, and Uniprot accession number
NBSK
123989	Cellulose 1,4-ß-cellobiohydrolase	CBM1/GH7	737.66	cbh1; P62694
121127	Exo-1,4-β-xylosidase	GH3	513.34	bxl1; Q92458
123992	Swollenin	CBM1/EXPN	318.84	swo1; Q9P8D0
1885	Cand 1,4-α-glucosidase	CBM20/GH15	305.03	67% id to Q599K8
39942	Cand endo-1,3-β-glucanase	GH17	251.95	60% id to Q4WG16
121746	Cand exo-1,3-β-glucosidase	GH55	213.57	76% id to Q9P491
123456	Cand α,α-trehalose glucohydrolase	GH65	206.9	67% id to Q4WFG4
72567	Exo-1,4-β-cellobiohydrolase	CBM1/GH6	202.42	cbh2; P07987
22914	Cand 1,3-ß-glucanosyltransferase	CBM43/GH72	202.14	53% id to Q2GX95
111849	Endo-1,4-β-xylanase	GH30	199.86	xyn4; -
STEX
123989	Cellulose 1,4-ß-cellobiohydrolase	CBM1/GH7	1360.2	cbh1; P62694
72567	Exo-1,4-β-cellobiohydrolase	CBM1/GH6	640	cbh2; P07987
122081	Endo-1,4-β-glucanase	CBM1/GH7	391.59	eglI; P07981
49081	Cand xyloglucan-specific exo-ß-1,4-glucanase	CBM1/GH74	328.94	88% id to Q7Z9M8
120312	Endo-1,4-ß-glucanase	CBM1/GH5	255.37	egl2; P07982
123992	Swollenin	CBM1/EXPN	232.52	swo1; Q9P8D0
121746	Cand exo-1,3-β-glucosidase	GH55	196.03	76% id to Q9P491
73638	Cand Cip1	CBM1	183.58	77% id to Q7Z9M9
1885	Cand 1,4-α-glucosidase	CBM20/GH15	179.7	67% id to Q599K8
22914	Cand 1,3-ß-glucanosyltransferase	CBM43/GH72	151.65	53% id to Q2GX95
ALK-OX
123989	Cellulose 1,4-ß-cellobiohydrolase	CBM1/GH7	1011.4	-
49081	Cand xyloglucan-specific exo-ß-1,4-glucanase	CBM1/GH74	614.15	88% id to Q7Z9M8
72567	Exo-1,4-β-cellobiohydrolase	CBM1/GH6	538.71	cbh2; P07987
123992	Swollenin	CBM1/EXPN	263.02	swo1; Q9P8D0
121746	Cand exo-1,3-β-glucosidase	GH55	202.52	76% id to Q9P491
22914	Cand 1,3-ß-glucanosyltransferase	CBM43/GH72	198.71	53% id to Q2GX95
124282	Cand copper radical oxidase	AA5	188.74	57% id to Q7SF43
73638	Cand Cip1	CBM1	178.54	77% id to Q7Z9M9
76672	ß-glucosidase	GH3	176.14	bgl1; Q12715
123818	Endo-1,4-ß-xylanase	GH11	175.74	xyn2; G0RUP7

## Sheet: CAZymes_log2FVar
Differentially expressed CAZymes; top 10 of Log2-fold change
TRIRE2	Name	CAZy	NBSK	LPP-STEX	Log2-fold change	Annotations, Genes, and Uniprot accession number
NBSK<LPP-STEX
103458	Cand lysozyme	GH25	0.60665	17.584	4.85726	66% id to Q4WMF0
123232	Endo-1,4-β-glucanase	GH12	3.9183	68.052	4.11834	egI; O00095
80833	Chitinase	GH18	8.1151	101.06	3.63846	chi46; Q65YQ7
74807	Cand glycoside hydrolase	GH76	2.705	21.71	3.00466	51% id to Q27JP6
123940	4-O-methyl-glucuronoyl methylesterase	CBM1/CE15	12.033	94.773	2.97748	cip2; G0RV93
69245	Cand ß-mannosidase	GH2	6.6234	49.706	2.90778	49% id to Q2UN00
123726	Cand endo-1,3(4)-β-glucanase	GH16	6.0167	43.42	2.85132	68% id to Q4WL74
124175	Cand ß-1,3-glucanase	GH64	9.05	60.243	2.7348	37% id to Q8GCZ6
120873	Cand endo-1,3-α-glucosidase	CBM24/GH71	12.64	78.269	2.63044	75% id to Q8WZM7
122081	Endo-1,4-β-glucanase	CBM1/GH7	68.004	391.59	2.52565	eglI; P07981
55733	Cand α-1,2-mannosidase	GH92	8.7218	49.706	2.51072	49% id to Q4WV22
120312	Endo-1,4-ß-glucanase	CBM1/GH5	47.299	255.37	2.43271	egl2; P07982
60489	Cand cutinase	CE5	8.7716	37.329	2.08938	48% id to Q9Y7G8
5836	Cand ß-mannosidase	GH2	11.148	44.943	2.01131	55% id to Q4WMS9
LPP-STEX<NBSK
123456	Cand α,α-trehalose glucohydrolase	GH65	206.9	3.3645	-5.9424	67% id to Q4WFG4
82235	Cand α-glucosidase	GH31	76.905	3.3645	-4.51461	60% id to Q75QW0
23346	Cand β-hexosaminidase	GH20	25.28	1.5229	-4.0531	91% id to P78739
111849	Endo-1,4-β-xylanase	GH30	199.86	16.061	-3.63736	xyn4; -
39755	Endo-1,4-β-xylanase	GH16	6.2952	0.76143	-3.04747	44% id to Q49SA8
121127	Exo-1,4-β-xylosidase	GH3	513.34	67.095	-2.93564	bxl1; Q92458
122780	Cand exo-polygalacturonase	GH28	47.806	7.1716	-2.73682	40% id to Q5BB74
81541	-	GH128	4.8034	0.76143	-2.65727	-
58239	Cand chitinase	CBM18/GH16	4.8034	0.76143	-2.65727	57% id to Q4WMW2
78713	Cand 1,3-ß-glucanosyltransferase	GH72	20.427	3.3645	-2.60201	66% id to Q1K8K4
70341	Cand chitosanase	GH75	25.837	5.2062	-2.31114	91% id Q6PY43
73256	Cand endo-β-1,3-glucanase	GH81	15.067	3.0457	-2.30655	25% id to Q0J250
59391	Cand α-galactosidase	GH27	6.9516	1.5229	-2.19052	65% id to Q92451
TRIRE2	Name	CAZy	NBSK	LPP-ALKOX	Log2-fold change	Annotations, Genes, and Uniprot accession number
NBSK<LPP-ALKOX
103458	Cand lysozyme	GH25	0.60665	15.685	4.69238	66% id to Q4WMF0
123232	Endo-1,4-β-glucanase	GH12	3.9183	58.22	3.89322	egI; O00095
120961	Lytic cellulose monooxygenase	AA9	10.82	148.21	3.77587	Cel61b; Q7Z9M7
80833	Chitinase	GH18	8.1151	106.04	3.70786	chi46; Q65YQ7
74807	Cand glycoside hydrolase	GH76	2.705	29.463	3.4452	51% id to Q27JP6
43873	Cand chitinase	GH18	0.60665	6.1201	3.33462	83% id to Q12713
124175	Cand ß-1,3-glucanase	GH64	9.05	77.718	3.10226	37% id to Q8GCZ6
69245	Cand ß-mannosidase	GH2	6.6234	52.437	2.98494	49% id to Q2UN00
123726	Cand endo-1,3(4)-β-glucanase	GH16	6.0167	43.61	2.85761	68% id to Q4WL74
120873	Cand endo-1,3-α-glucosidase	CBM24/GH71	12.64	65.878	2.3818	75% id to Q8WZM7
60635	Cand α-1,2-mannosidase	GH92	0.60665	3.0759	2.34207	68% id to Q4WT26
55733	Cand α-1,2-mannosidase	GH92	8.7218	43.241	2.3097	49% id to Q4WV22
76210	α-L-arabinofuranosidase	GH62	16.28	75.443	2.21229	abf2; Q7Z9N0
73643	Lytic cellulose monooxygenase	CBM1/AA9	14.132	59.326	2.0697	cel61a; O14405
LPP-ALKOX<NBSK
121127	Exo-1,4-β-xylosidase	GH3	513.34	3.8448	-7.06086	bxl1; Q92458
73256	Cand endo-β-1,3-glucanase	GH81	15.067	1.5379	-3.29236	25% id to Q0J250
122780	Cand exo-polygalacturonase	GH28	47.806	8.0268	-2.57429	40% id to Q5BB74
TRIRE2	Name	CAZy	LPP-STEX	LPP-ALKOX	Log2-fold change	Annotations, Genes, and Uniprot accession number
LPP-STEX<LPP-ALKOX
43873	Cand chitinase	GH18	0.76143	6.1201	3.00677	83% id to Q12713
123283	α-L-arabinofuranosidase	CBM42/GH42	26.916	147.81	2.45721	abf1; Q92455
120961	Lytic cellulose monooxygenase	AA9	30.281	148.21	2.29116	Cel61b; Q7Z9M7
103049	Cand endo-polygalacturonase	GH28	7.4905	36.384	2.28017	76% id to Q4WR80
70341	Cand chitosanase	GH75	5.2062	24.881	2.25674	91% id Q6PY43
58239	Cand chitinase	CBM18/GH16	0.76143	3.4446	2.17755	57% id to Q4WMW2
LP-ALKOX<LPP-STEX
121127	Exo-1,4-β-xylosidase	GH3	67.095	3.8448	-4.12522	bxl1; Q92458
59791	Cand chitinase	GH18	3.3645	0.76897	-2.12939	90% id to Q8NJQ4
60489	Cand cutinase	CE5	37.329	8.8273	-2.08025	48% id to Q9Y7G8

## Sheet: CAZy_families
The various CAZyme families found on the softwood substrates*
	NBSK	LL-STEX	LL-ALKOX	#of genes in TRIRE2*
AA3	1	1	1	12
AA5	1	1	1	1
AA9	2	2	2	3
AA11	1	1	1	3
CE5	4	4	4	4
CE15	1	1	1	1
CE16	1	0	0	2
EXPN	3	3	3	7
GH2	3	2	1	8
GH3	5	3	5	13
GH5	3	2	2	8
GH6	1	1	1	1
GH7	2	2	2	2
GH10	1	1	1	1
GH11	2	2	2	3
GH12	2	1	1	2
GH13	1	1	1	5
GH15	1	1	1	2
GH16	8	6	4	16
GH17	3	2	4	5
GH18	3	5	6	19
GH20	2	1	0	3
GH25	0	1	1	1
GH27	3	3	1	8
GH28	2	2	2	4
GH30	2	4	3	5
GH31	1	1	0	4
GH35	1	1	0	1
GH36	1	1	1	2
GH37	1	1	1	2
GH43	1	1	1	2
GH47	1	1	1	8
GH54	2	2	2	2
GH55	5	4	4	6
GH62	1	1	1	1
GH64	1	1	1	3
GH65	1	1	0	2
GH67	1	0	0	1
GH71	3	3	3	4
GH72	5	4	4	5
GH74	1	1	1	1
GH75	1	1	1	3
GH76	1	1	1	7
GH79	2	0	1	4
GH81	1	1	1	2
GH89	1	0	3	2
GH92	5	5	1	7
GH95	1	0	0	4
GH125	1	0	0	2
GH128	2	2	2	4	TRIRE2 total
SUM of genes*	99	86	81	218	253
SUM of families*	49	45	42	50	71
*only AA, CE, EXPN, and GH families
